# Supplementary material for: High-throughput retrotransposon-based fluorescent markers: improved information content and allele discrimination
Source: Plant Methods. 2009 Jul 28;5:10. doi: 10.1186/1746-4811-5-10 (PMC2731089; doi:10.1186/1746-4811-5-10)
Supplement: Additional file 1 — Zygosity analysis for F1 and F2 individuals. The data provided represents raw fluorescent peak areas, the calculations for their normalisation and analysis of peak area ratios. [file 1746-4811-5-10-S1.xls]

## Sheet: F1_data
F1 Raw peak area data		Monomorphic		Polymorphic			Monomorphic										Plots of Raw peak areas data against ratios							Figure 4 data for dot plot				Raw peak
		m1	m2	p1	p2	p3	m3	m4									All data and Homozygotes and heterozygotes										Ratio	Areas
		287	289	295	323	324	448	470															Homozygote	287_m1m2	aw/a	1	0.994193	9268
Avola	a	7135	8094	0	0	11249	11678	7088																		2	0.985341	10292
Avola	a	8753	8613	0	0	8766	9386	9111																		3	1.00088	8732
Avola	a	17857	17781	0	0	18015	17696	6969																		4	1.06481	9058
Avola	a	18632	22913	0	0	22304	22305	21135																		5	0.96208	6671
Avola X Waverex F1/1	aw	9268	10132	5877	7389	5095	10881	11028																		6	1.00716	5508
Avola X Waverex F1/2	aw	10292	11445	6845	9446	6032	11853	11841																	aw/w	7	0.943393	9268
Avola X Waverex F1/3	aw	8732	9424	6254	7090	5614	11914	10819																		8	0.94214	10292
Avola X Waverex F1/4	aw	9058	8645	6346	9376	6629	11880	12043																		9	0.953599	8732
Avola X Waverex F1/5	aw	6671	7759	4878	7965	5090	9139	9686																		10	1.03689	9058
Avola X Waverex F1/6	aw	5508	5873	3687	6347	3608	6984	7554																		11	1.0339	6671
Waverex	w	9739	9521	13197	16627	0	12127	14722																		12	0.959852	5508
Waverex	w	8835	8588	13355	18680	0	12841	15247																	wa/a	13	0.9863	7138
Waverex	w	10545	9977	12883	19311	0	14600	16997																		14	0.977519	9465
Waverex	w	11907	17072	14971	20143	0	16359	18705																		15	0.99293	9905
Waverex x Avola F1/1	wa	7138	8608	4745	8063	5024	10295	9817																		16	1.05636	10100
Waverex x Avola F1/2	wa	9465	11442	6355	9209	6083	11742	13595																		17	0.954442	9429
Waverex x Avola F1/3	wa	9905	11711	7141	9117	5895	10308	12527																		18	0.999168	5526
Waverex x Avola F1/4	wa	10100	10171	5727	10121	6372	11618	11744																	wa/w	19	0.935904	7138
Waverex x Avola F1/5	wa	9429	9550	5072	9985	5473	11706	10660																		20	0.93466	9465
Waverex x Avola F1/6	wa	5526	6455	3550	6831	3816	7910	8579																		21	0.946028	9905
																										22	1.02866	10100
																										23	1.02569	9429
Normalisation and peak area ratio of the Monomorphic peaks m1 and m2																										24	0.952232	5526
																								289_m1m2	aw/a	25	1.00537	10132
					Norm_m1m2		Ratio_m1m2			Norm_m1m2		Ratio_m1m2														26	1.01356	11445
		m1	m2		m1/(m1+m2)					m2/(m1+m2)																27	0.99919	9424
		287	289		287		287	287		289		289	289													28	0.94005	8645
Avola	a	7135	8094		0.468514					0.531486																29	1.03508	7759
Avola	a	8753	8613		0.504031	Avola_mean				0.495969	Avola_mean															30	0.993373	5873
Avola	a	17857	17781		0.501066	0.480522				0.498934	0.519478														aw/w	31	1.01287	10132
Avola	a	18632	22913		0.448478		aw/a mean	aw/w mean		0.551522		aw/a mean	aw/w mean													32	1.02112	11445
Avola X Waverex F1/1	aw	9268	10132		0.477732		0.994193	0.9863		0.522268		1.00537	1.01287													33	1.00664	9424
Avola X Waverex F1/2	aw	10292	11445		0.473478		0.985341	0.977519		0.526522		1.01356	1.02112													34	0.947061	8645
Avola X Waverex F1/3	aw	8732	9424		0.480943		1.00088	0.99293		0.519057		0.99919	1.00664													35	1.0428	7759
Avola X Waverex F1/4	aw	9058	8645		0.511665		1.06481	1.05636		0.488335		0.94005	0.947061													36	1.00078	5873
Avola X Waverex F1/5	aw	6671	7759		0.462301		0.96208	0.954442		0.537699		1.03508	1.0428												wa/a	37	1.05236	8608
Avola X Waverex F1/6	aw	5508	5873		0.483965		1.00716	0.999168		0.516035		0.993373	1.00078													38	1.05352	11442
Waverex	w	9739	9521		0.505659					0.494341																39	1.04292	11711
Waverex	w	8835	8588		0.507088	Waverex_mean				0.492912	Waverex_mean															40	0.965876	10171
Waverex	w	10545	9977		0.513839	0.484368				0.486161	0.515632															41	0.968641	9550
Waverex	w	11907	17072		0.410884		wa/a mean	wa/w mean		0.589116		wa/a mean	wa/w mean													42	1.03714	6455
Waverex x Avola F1/1	wa	7138	8608		0.453321		0.943393	0.935904		0.546679		1.05236	1.06021												wa/w	43	1.06021	8608
Waverex x Avola F1/2	wa	9465	11442		0.452719		0.94214	0.93466		0.547281		1.05352	1.06138													44	1.06138	11442
Waverex x Avola F1/3	wa	9905	11711		0.458225		0.953599	0.946028		0.541775		1.04292	1.0507													45	1.0507	11711
Waverex x Avola F1/4	wa	10100	10171		0.498249		1.03689	1.02866		0.501751		0.965876	0.973079													46	0.973079	10171
Waverex x Avola F1/5	wa	9429	9550		0.496812		1.0339	1.02569		0.503188		0.968641	0.975865													47	0.975865	9550
Waverex x Avola F1/6	wa	5526	6455		0.46123		0.959852	0.952232		0.53877		1.03714	1.04487													48	1.04487	6455
																								448_m3m4	aw/a	49	0.84154	10881
Normalisation and peak area ratio of the Monomorphic peaks m3 and m4																										50	0.847653	11853
					Norm_m3m4		Ratio_m3m4			Norm_m3m4		Ratio_m3m4														51	0.888033	11914
		m3	m4		m3/(m3+m4)					m4/(m3+m4)																52	0.841452	11880
		448	470		448		448	448		470		470	470													53	0.822606	9139
Avola	a	11678	7088		0.622296					0.377704																54	0.814007	6984
Avola	a	9386	9111		0.507434	Avola_mean				0.492566	Avola_mean														aw/w	55	1.08116	10881
Avola	a	17696	6969		0.717454	0.590163				0.282546	0.409837															56	1.08901	11853
Avola	a	22305	21135		0.513467		aw/a mean	aw/w mean		0.486533		aw/a mean	aw/w mean													57	1.14089	11914
Avola X Waverex F1/1	aw	10881	11028		0.496645		0.84154	1.08116		0.503355		1.22818	0.931044													58	1.08104	11880
Avola X Waverex F1/2	aw	11853	11841		0.500253		0.847653	1.08901		0.499747		1.21938	0.92437													59	1.05683	9139
Avola X Waverex F1/3	aw	11914	10819		0.524084		0.888033	1.14089		0.475916		1.16123	0.880291													60	1.04578	6984
Avola X Waverex F1/4	aw	11880	12043		0.496593		0.841452	1.08104		0.503407		1.22831	0.93114												wa/a	61	0.86736	10295
Avola X Waverex F1/5	aw	9139	9686		0.485471		0.822606	1.05683		0.514529		1.25545	0.951712													62	0.785263	11742
Avola X Waverex F1/6	aw	6984	7554		0.480396		0.814007	1.04578		0.519604		1.26783	0.961099													63	0.764895	10308
Waverex	w	12127	14722		0.451674					0.548326																64	0.842655	11618
Waverex	w	12841	15247		0.45717	Waverex_mean				0.54283	Waverex_mean															65	0.886847	11706
Waverex	w	14600	16997		0.462069	0.459365				0.537931	0.540635															66	0.81285	7910
Waverex	w	16359	18705		0.466547		wa/a mean	wa/w mean		0.533453		wa/a mean	wa/w mean												wa/w	67	1.11433	10295
Waverex x Avola F1/1	wa	10295	9817		0.511883		0.86736	1.11433		0.488117		1.191	0.902858													68	1.00886	11742
Waverex x Avola F1/2	wa	11742	13595		0.463433		0.785263	1.00886		0.536567		1.30922	0.992476													69	0.982687	10308
Waverex x Avola F1/3	wa	10308	12527		0.451412		0.764895	0.982687		0.548588		1.33855	1.01471													70	1.08259	11618
Waverex x Avola F1/4	wa	11618	11744		0.497303		0.842655	1.08259		0.502697		1.22658	0.929827													71	1.13936	11706
Waverex x Avola F1/5	wa	11706	10660		0.523384		0.886847	1.13936		0.476616		1.16294	0.881586													72	1.0443	7910
Waverex x Avola F1/6	wa	7910	8579		0.479714		0.81285	1.0443		0.520286		1.26949	0.962362											470_m3m4	aw/a	73	1.22818	11028
																										74	1.21938	11841
																										75	1.16123	10819
																										76	1.22831	12043
Normalisation and peak area ratios of the Polymorphic peak p1 at 295 nt to m1/m2 and m3/m4																										77	1.25545	9686
						p1_norm		p1_ratio	p1_ratio						p1_norm		p1_ratio	p1_ratio								78	1.26783	7554
		m1	m2		p1	p1/(m1+m2)					m3	m4		p1	p1/(m3+m4)										aw/w	79	0.931044	11028
		287	288.8		295.2	295		295_aw/a mean	295_aw/w mean		447.7	469.5		295.2	295		295_aw/a mean	295_aw/w mean								80	0.92437	11841
Avola	a	7135	8094		0	0					11678	7088		0	0											81	0.880291	10819
Avola	a	8753	8613		0	0					9386	9111		0	0	Avola_mean										82	0.93114	12043
Avola	a	17857	17781		0	0	Avola_mean				17696	6969		0	0	0										83	0.951712	9686
Avola	a	18632	22913		0	0	0				22305	21135		0	0											84	0.961099	7554
Avola X Waverex F1/1	aw	9268	10132		5877	0.302938		0	0.466759		10881	11028		5877	0.268246		0	0.595544							wa/a	85	1.191	9817
Avola X Waverex F1/2	aw	10292	11445		6845	0.314901		0	0.485191		11853	11841		6845	0.288892		0	0.64138								86	1.30922	13595
Avola X Waverex F1/3	aw	8732	9424		6254	0.344459		0	0.530733		11914	10819		6254	0.275107		0	0.610776								87	1.33855	12527
Avola X Waverex F1/4	aw	9058	8645		6346	0.35847		0	0.552322		11880	12043		6346	0.265268		0	0.588932								88	1.22658	11744
Avola X Waverex F1/5	aw	6671	7759		4878	0.338046		0	0.520852		9139	9686		4878	0.259124		0	0.575291								89	1.16294	10660
Avola X Waverex F1/6	aw	5508	5873		3687	0.323961		0	0.49915	0.509168	6984	7554		3687	0.253611		0	0.563053	0.595829							90	1.26949	8579
Waverex	w	9739	9521		13197	0.685202			stdev	0.0286868	12127	14722		13197	0.491527			stdev	0.0253051						wa/w	91	0.902858	9817
Waverex	w	8835	8588		13355	0.766516	Waverex_mean				12841	15247		13355	0.47547	Waverex_mean										92	0.992476	13595
Waverex	w	10545	9977		12883	0.627765	0.649025				14600	16997		12883	0.407729	0.450422										93	1.01471	12527
Waverex	w	11907	17072		14971	0.516615		295_wa/a	295_wa/w		16359	18705		14971	0.426962		295_wa/a	295_wa/w								94	0.929827	11744
Waverex x Avola F1/1	wa	7138	8608		4745	0.301346		0	0.464306		10295	9817		4745	0.235929		0	0.523795								95	0.881586	10660
Waverex x Avola F1/2	wa	9465	11442		6355	0.303965		0	0.468341		11742	13595		6355	0.250819		0	0.556853								96	0.962362	8579
Waverex x Avola F1/3	wa	9905	11711		7141	0.330357		0	0.509005		10308	12527		7141	0.312722		0	0.694286					Heterozygote	m1m2	295_aw/w	97	0.466759	5877
Waverex x Avola F1/4	wa	10100	10171		5727	0.282522		0	0.435302		11618	11744		5727	0.245142		0	0.544249								98	0.485191	6845
Waverex x Avola F1/5	wa	9429	9550		5072	0.267243		0	0.411761		11706	10660		5072	0.226773		0	0.503468								99	0.530733	6254
Waverex x Avola F1/6	wa	5526	6455		3550	0.296302		0	0.456535	0.457542	7910	8579		3550	0.215295		0	0.477985	0.550106							100	0.552322	6346
									stdev	0.0300068								stdev	0.0694461							101	0.520852	4878
																										102	0.49915	3687
																								m1m2	295_wa/w	103	0.464306	4745
										295																104	0.468341	6355
										0.509168																105	0.509005	7141
										0.457542																106	0.435302	5727
										0.595829																107	0.411761	5072
										0.550106																108	0.456535	3550
									mean	0.528161														m3m4	295_aw/w	109	0.595544	5877
									stdev	0.0510107																110	0.64138	6845
																										111	0.610776	6254
Normalisation and peak area ratios of the Polymorphic peak p2 at 323 nt to m1/m2 and m3/m4																										112	0.588932	6346
						p2_norm									p2_norm											113	0.575291	4878
		m1	m2		p2	p2/(m1+m2)		p2_ratio			m3	m4		p2	p2/(m3+m4)		p2_ratio									114	0.563053	3687
		287	288.8		322.5	323		323_aw/a	323_aw/w		447.7	469.5		322.5	323		323_aw/a	323_aw/w						m3m4	295_wa/w	115	0.523795	4745
Avola	a	7135	8094		0	0					11678	7088		0	0											116	0.556853	6355
Avola	a	8753	8613		0	0					9386	9111		0	0											117	0.694286	7141
Avola	a	17857	17781		0	0					17696	6969		0	0											118	0.544249	5727
Avola	a	18632	22913		0	0					22305	21135		0	0											119	0.503468	5072
Avola X Waverex F1/1	aw	9268	10132		7389	0.380876		0	0.426571		10881	11028		7389	0.337259		0	0.546177								120	0.477985	3550
Avola X Waverex F1/2	aw	10292	11445		9446	0.434559		0	0.486693		11853	11841		9446	0.398666		0	0.645624						m1m2	323_aw/w	121	0.426571	7389
Avola X Waverex F1/3	aw	8732	9424		7090	0.390505		0	0.437354		11914	10819		7090	0.311881		0	0.505079								122	0.486693	9446
Avola X Waverex F1/4	aw	9058	8645		9376	0.529628		0	0.593168		11880	12043		9376	0.391924		0	0.634705								123	0.437354	7090
Avola X Waverex F1/5	aw	6671	7759		7965	0.551975		0	0.618197		9139	9686		7965	0.423108		0	0.685205								124	0.593168	9376
Avola X Waverex F1/6	aw	5508	5873		6347	0.557684		0	0.62459	0.531096	6984	7554		6347	0.43658		0	0.707023	0.620636							125	0.618197	7965
Waverex	w	9739	9521		16627	0.863292			stdev	0.0835318	12127	14722		16627	0.619278			stdev	0.0722864							126	0.62459	6347
Waverex	w	8835	8588		18680	1.07215	Waverex_mean				12841	15247		18680	0.665053	Waverex_mean								m1m2	323_wa/w	127	0.5735	8063
Waverex	w	10545	9977		19311	0.94099	0.892879				14600	16997		19311	0.611166	0.61749										128	0.493319	9209
Waverex	w	11907	17072		20143	0.69509		323_wa/a	323_wa/w		16359	18705		20143	0.574464		323_wa/a	323_wa/w								129	0.472372	9117
Waverex x Avola F1/1	wa	7138	8608		8063	0.512067		0	0.5735		10295	9817		8063	0.400905		0	0.649249								130	0.559185	10121
Waverex x Avola F1/2	wa	9465	11442		9209	0.440474		0	0.493319		11742	13595		9209	0.363461		0	0.58861								131	0.589226	9985
Waverex x Avola F1/3	wa	9905	11711		9117	0.421771		0	0.472372		10308	12527		9117	0.399256		0	0.646578								132	0.638555	6831
Waverex x Avola F1/4	wa	10100	10171		10121	0.499285		0	0.559185		11618	11744		10121	0.433225		0	0.70159						m3m4	323_aw/w	133	0.546177	7389
Waverex x Avola F1/5	wa	9429	9550		9985	0.526108		0	0.589226		11706	10660		9985	0.446437		0	0.722986								134	0.645624	9446
Waverex x Avola F1/6	wa	5526	6455		6831	0.570153		0	0.638555	0.55436	7910	8579		6831	0.414276		0	0.670903	0.663319							135	0.505079	7090
									stdev	0.0564833								stdev	0.043093							136	0.634705	9376
																										137	0.685205	7965
										323																138	0.707023	6347
										0.531096														m3m4	323_wa/w	139	0.649249	8063
										0.55436																140	0.58861	9209
										0.620636																141	0.646578	9117
										0.663319																142	0.70159	10121
									mean	0.592353																143	0.722986	9985
									stdev	0.0525169																144	0.670903	6831
																								m1m2	324_aw/a	145	0.459583	5095
Normalisation and peak area ratios of the Polymorphic peak p3 at 324 nt to m1/m2 and m3/m4																										146	0.485606	6032
						p3_norm									p3_norm											147	0.541096	5614
		m1	m2		p3	p3/(m1+m2)		p3_ratio			m3	m4		p3	p3/(m3+m4)		p3_ratio									148	0.655274	6629
		287	288.8		323.6	324		324_aw/a	324_aw/w		447.7	469.5		323.6	324		324_aw/a	324_aw/w								149	0.617267	5090
Avola	a	7135	8094		11249	0.738657					11678	7088		11249	0.599435											150	0.554764	3608
Avola	a	8753	8613		8766	0.504779	Avola_mean				9386	9111		8766	0.473915	Avola_mean								m1m2	324_wa/a	151	0.558343	5024
Avola	a	17857	17781		18015	0.5055	0.57145				17696	6969		18015	0.730387	0.579295										152	0.509153	6083
Avola	a	18632	22913		22304	0.536864					22305	21135		22304	0.513444											153	0.477233	5895
Avola X Waverex F1/1	aw	9268	10132		5095	0.262629		0.459583	0		10881	11028		5095	0.232553		0.401441	0								154	0.550076	6372
Avola X Waverex F1/2	aw	10292	11445		6032	0.277499		0.485606	0		11853	11841		6032	0.254579		0.439464	0								155	0.504631	5473
Avola X Waverex F1/3	aw	8732	9424		5614	0.309209		0.541096	0		11914	10819		5614	0.246954		0.4263	0								156	0.557362	3816
Avola X Waverex F1/4	aw	9058	8645		6629	0.374456		0.655274	0		11880	12043		6629	0.277097		0.478335	0						m3m4	324_aw/a	157	0.401441	5095
Avola X Waverex F1/5	aw	6671	7759		5090	0.352737		0.617267	0		9139	9686		5090	0.270385		0.466748	0								158	0.439464	6032
Avola X Waverex F1/6	aw	5508	5873		3608	0.31702		0.554764	0		6984	7554		3608	0.248177		0.428412	0								159	0.4263	5614
Waverex	w	9739	9521		0	0	mean	0.552265			12127	14722		0	0	mean	0.440117									160	0.478335	6629
Waverex	w	8835	8588		0	0	stdev	0.0683137			12841	15247		0	0	stdev	0.0258006									161	0.466748	5090
Waverex	w	10545	9977		0	0					14600	16997		0	0											162	0.428412	3608
Waverex	w	11907	17072		0	0		324_wa/a	324_wa/w		16359	18705		0	0		324_wa/a	324_wa/w						m3m4	324_wa/a	163	0.431216	5024
Waverex x Avola F1/1	wa	7138	8608		5024	0.319065		0.558343	0		10295	9817		5024	0.249801		0.431216	0								164	0.414441	6083
Waverex x Avola F1/2	wa	9465	11442		6083	0.290955		0.509153	0		11742	13595		6083	0.240084		0.414441	0								165	0.445639	5895
Waverex x Avola F1/3	wa	9905	11711		5895	0.272715		0.477233	0		10308	12527		5895	0.258156		0.445639	0								166	0.470832	6372
Waverex x Avola F1/4	wa	10100	10171		6372	0.314341		0.550076	0		11618	11744		6372	0.272751		0.470832	0								167	0.422413	5473
Waverex x Avola F1/5	wa	9429	9550		5473	0.288371		0.504631	0		11706	10660		5473	0.244702		0.422413	0								168	0.399498	3816
Waverex x Avola F1/6	wa	5526	6455		3816	0.318504		0.557362	0		7910	8579		3816	0.231427		0.399498	0
							mean	0.526133								mean	0.430673
							stdev	0.0308973								stdev	0.0228787
								324
								0.552265
								0.526133
								0.440117
								0.430673
							mean	0.487297
							stdev	0.0528236
Table 2
		Homozygote				Heterozygote
	m1	m2	m3	m4	p1-p3 normalised to m1m2			p1-p3 normalised to m3m4
	287	289	448	470	295	323	324	295	323	324
aw/a	1.0 (0.03)	1.0 (0.03)	0.84 (0.02)	1.23 (0.03)	0	0	0.55 (0.07)	0	0	0.44 (0.03)
aw/w	0.98 (0.04)	1.01 (0.03)	1.08 (0.03)	0.91 (0.03)	0.51 (0.03)	0.53 (0.08)	0	0.6 (0.03)	0.62 (0.07)	0
wa/a	0.99 (0.03)	1.02 (0.04)	0.83 (0.04)	1.25 (0.06)	0	0	0.53 (0.03)	0	0	0.43 (0.02)
wa/w	0.97 (0.04)	1.03 (0.04)	1.06 (0.06)	0.95 (0.05)	0.46 (0.03)	0.55 (0.06)	0	0.55 (0.07)	0.66 (0.04)	0
mean (48)		1.04		1.02		mean (36)	0.52		mean (36)	0.55
stdev (48)		0.04		0.16		stdev (36)	0.06		stdev (36)	0.1
			mean (96)	1.01					mean (72)	0.54
			stdev (96)	0.11					stdev (72)	0.08

## Sheet: F2_data
F2 raw peak area data		Monomorphic			Polymorphic	Normalised	Peak area Ratio		Polymorphic	Normalised	Peak area Ratio		Polymorphic	Normalised	Peak area Ratio			F2 raw peak area data		Monomorphic			Polymorphic	Normalised	Peak area Ratio		Polymorphic	Normalised	Peak area Ratio				Figure 5 A		Data for dot plots from the polymorphic 4 markers
normalisation and peak area ratios		m1	m2		p1	p1	p1		p2	p2	p2		p3	p3	p3					m3	m4		p4	p4	p4		p5_area	p5_normalised	p5_ratio						F2	Ratio_4 markers	Area_4markers
	size nt	251.8	270		Area_260.7	Norm_260.7	Ratio_260.7		Area_274.3	Norm_274.3	Ratio_274.3		Area_307.4	Norm_307.4	Ratio_307.4			From Primer combination	Hex+AT	177.3	468.9		Area_395.5	Norm_395.5	Ratio_395.5		193.2	Norm_193.2	Ratio_193.2				p1_260.7 nt	p1	1	1.1459	26730
From Primer combination	F2_line					p1/(m1+m2)	norm_each F2/parental (G100)			p2/(m1+m2)	norm_each F2/parental (K99)			p3/(m1+m2)	norm_each F2/parental (O100)			HEXPPT/PPT/Taq+AT						p4/(m3+m4)	norm_each F2/parental (AA99)			p5/(m1+m2)	norm_each F2/parental (AE99)					p1	2	0.630879	8744
6FAMPPT/PPT/Taq+CA	1	22510	28608		26730	0.522908	1.1459		0	0	0		0	0	0				1	4895	33048		3610	0.0951427	0.494425		33209	0.875234	0.413948					p1	4	0	0
	2	13709	16664		8744	0.287887	0.630879		13328	0.438811	0.961572		4306	0.141771	0.443631				2	3811	25552		0	0	0		0	0	0					p1	5	0.617369	11363
	3	missing	missing		missing	missing	missing		missing	missing	missing		missing	missing	missing				3	2827	24592		5902	0.215252	1.11859		25505	0.930194	0.439942					p1	6	1.11592	26859
	4	16722	21973		0	0	0		9500	0.24551	0.537989		6098	0.157591	0.493138				4	4312	32571		3928	0.106499	0.55344		53158	1.44126	0.681654					p1	7	1.17545	32053
	5	17976	22358		11363	0.281723	0.617369		0	0	0		8244	0.204393	0.639591				5	4341	28717		0	0	0		0	0	0					p1	8	1.11958	26960
	6	22900	29845		26859	0.509224	1.11592		26478	0.502	1.10004		12911	0.244781	0.765975				6	3224	33336		0	0	0		0	0	0					p1	9	0.502406	8059
	7	26257	33500		32053	0.536389	1.17545		16575	0.277373	0.607812		12944	0.216611	0.677822				7	4770	37488		4735	0.11205	0.582286		35734	0.845615	0.399939					p1	10	0.641706	12661
	8	23254	29516		26960	0.510896	1.11958		14310	0.271177	0.594234		22067	0.418173	1.30856				8	2859	22927		5113	0.198286	1.03043		43755	1.69685	0.802537					p1	11	1.28809	28438
	9	15411	19741		8059	0.229261	0.502406		15728	0.447428	0.980456		0	0	0				9	2225	15607		0	0	0		29059	1.6296	0.77073					p1	12	0.628199	12199
	10	19244	23993		12661	0.292828	0.641706		11537	0.266832	0.584712		0	0	0				10	3028	22194		2145	0.0850448	0.44195		20156	0.799144	0.37796					p1	13	0.698298	11598
	11	21172	27209		28438	0.587793	1.28809		24024	0.496559	1.08812		21260	0.439429	1.37507				11	4404	30776		3175	0.0902501	0.469		55568	1.57953	0.747051					p1	14	0.977736	14844
	12	20053	22502		12199	0.286664	0.628199		10581	0.248643	0.544855		0	0	0				12	4784	21019		2092	0.0810758	0.421324		45980	1.78196	0.842792					p1	15	0.050465	1362
	13	16458	19939		11598	0.318653	0.698298		19454	0.534495	1.17125		9088	0.249691	0.781337				13	4337	26960		0	0	0		23690	0.756942	0.358001					p1	16	1.17223	39414
	14	14451	18819		14844	0.446168	0.977736		16391	0.492666	1.07959		10052	0.302134	0.945443				14	1638	3201		0	0	0		7560	1.56231	0.738903					p1	17	0.356093	1214
	15	25716	33428		1362	0.0230285	0.050465		16127	0.272673	0.597513		22577	0.381729	1.19451				15	4215	16445		1647	0.0797193	0.414275		47853	2.31621	1.09547					p1	18	1.09169	16852
	16	31209	42473		39414	0.53492	1.17223		20001	0.27145	0.594833		16696	0.226595	0.709066				16	4763	24667		6462	0.219572	1.14104		55755	1.8945	0.896015					p1	19	0.624428	9139
	17	3306	4165		1214	0.162495	0.356093		2275	0.304511	0.667279		0	0	0				17	missing	missing		missing	missing	missing		missing	missing	missing					p1	20	0.73389	14162
	18	15134	18694		16852	0.498167	1.09169		9509	0.281098	0.615975		6418	0.189724	0.593689				18	1926	13173		1321	0.0874892	0.454653		12300	0.814623	0.385282					p1	21	0.670546	14920
	19	14439	17634		9139	0.284944	0.624428		0	0	0		11097	0.345992	1.08268				19	1854	14219		0	0	0		28139	1.7507	0.828006					p1	22	0.636032	12435
	20	18006	24282		14162	0.334894	0.73389		11865	0.280576	0.61483		9882	0.233683	0.731246				20	2649	24308		3140	0.116482	0.605317		21684	0.804392	0.380443					p1	23	1.11448	26150
	21	21524	27236		14920	0.305989	0.670546		13402	0.274856	0.602297		9445	0.193704	0.606142				21	4432	28712		6397	0.193006	1.00299		30515	0.920679	0.435442					p1	24	0.0407238	955
	22	18900	23944		12435	0.290239	0.636032		11680	0.272617	0.597389		9403	0.219471	0.686772				22	2656	8941		1053	0.0907993	0.471854		13571	1.17022	0.553462					p1	25	0.523658	8360
	23	22289	29130		26150	0.508567	1.11448		0	0	0		11455	0.222778	0.69712				23	3091	19176		0	0	0		43764	1.96542	0.929559					p1	26	1.21192	19063
	24	23269	28121		955	0.0185834	0.0407238		13131	0.255517	0.559917		10568	0.205643	0.643502				24	2683	8292		1103	0.100501	0.522271		15036	1.37002	0.647962					p1	27	0.69637	9673
	25	15139	19846		8360	0.23896	0.523658		0	0	0		5530	0.158068	0.494629				25	2183	16227		1858	0.100923	0.524465		29042	1.57751	0.746095					p1	28	1.13666	20147
	26	15065	19405		19063	0.553032	1.21192		17665	0.512475	1.12299		14928	0.433072	1.35518				26	1994	14587		1527	0.0920934	0.478579		17093	1.03088	0.487561					p1	29	0.681333	14148
	27	13733	16707		9673	0.317773	0.69637		8268	0.271616	0.595197		7103	0.233344	0.730185				27	1263	18186		1514	0.0778446	0.404533		12717	0.653864	0.309249					p1	31	1.12746	23577
	28	17248	21594		20147	0.518691	1.13666		0	0	0		9256	0.238299	0.745689				28	2578	20849		0	0	0		17860	0.762368	0.360567					p1	32	0.563436	14227
	29	19770	25735		14148	0.310911	0.681333		22526	0.495023	1.08475		10624	0.233469	0.730575				29	4453	38553		4489	0.104381	0.542432		0	0	0					p1	33	0.529262	7936
	30	missing	missing		missing	missing	missing		missing	missing	missing		missing	missing	missing				30	missing	missing		missing	missing	missing		missing	missing	missing					p1	34	0.564437	7232
	31	20288	25538		23577	0.51449	1.12746		22165	0.483677	1.05989		0	0	0				31	4313	30635		3249	0.0929667	0.483117		31547	0.902684	0.426931					p1	36	1.11478	22115
	32	24374	30960		14227	0.257111	0.563436		13191	0.238389	0.522385		11871	0.214534	0.671322				32	2565	2482		1009	0.199921	1.03892		11700	2.31821	1.09641					p1	37	0.703075	12815
	33	14533	18326		7936	0.241517	0.529262		8057	0.245199	0.537309		11203	0.340942	1.06688				33	1178	0		0	0	0		0	0	0					p1	38	0.623358	8295
	34	12819	15259		7232	0.257568	0.564437		12957	0.461464	1.01121		4083	0.145416	0.45504				34	3314	26372		4983	0.167857	0.872297		22891	0.771104	0.364699					p1	40	1.02481	19710
	35	missing	missing		missing	missing	missing		missing	missing	missing		missing	missing	missing				35	missing	missing		missing	missing	missing		missing	missing	missing					p1	42	0.604609	14469
	36	19148	24325		22115	0.508707	1.11478		12397	0.285166	0.624887		0	0	0				36	3142	25964		5088	0.174809	0.908426		22654	0.778327	0.368115					p1	43	0	0
	37	17729	22214		12815	0.320832	0.703075		10625	0.266004	0.582899		17613	0.440953	1.37984				37	2938	24490		5459	0.19903	1.03429		38062	1.38771	0.656325					p1	44	1.07408	17708
	38	12589	16572		8295	0.284455	0.623358		15596	0.534824	1.17197		6007	0.205994	0.644601				38	4034	25969		2907	0.0968903	0.503507		48181	1.60587	0.759509					p1	45	0	0
	39	missing	missing		missing	missing	missing		missing	missing	missing		missing	missing	missing				39	missing	missing		missing	missing	missing		missing	missing	missing					p1	46	0.638439	9874
	40	18526	23621		19710	0.467649	1.02481		0	0	0		14494	0.343892	1.07611				40	2569	16410		3384	0.178302	0.926578		32783	1.72733	0.816953					p1	47	1.1258	20536
	41	missing	missing		missing	missing	missing		missing	missing	missing		missing	missing	missing				41	2220	15837		1555	0.0861162	0.447517		16653	0.922246	0.436183					p1	48	0.595822	13256
	42	22780	29663		14469	0.2759	0.604609		13024	0.248346	0.544204		8708	0.166047	0.519597				42	2638	17864		1851	0.0902839	0.469175		28864	1.40786	0.665858					p1	49	0.531192	10657
	43	18439	21615		0	0	0		0	0	0		6691	0.167049	0.522734				43	2546	21095		2258	0.095512	0.496344		32487	1.37418	0.649928					p1	50	1.05146	14568
	44	16366	19763		17708	0.490133	1.07408		9239	0.255723	0.560369		7543	0.20878	0.653317				44	2759	21329		2248	0.0933245	0.484976		32818	1.36242	0.644366					p1	51	0.616584	11790
	45	14725	18325		0	0	0		0	0	0		9860	0.298336	0.933558				45	1866	946		0	0	0		5682	2.02063	0.955669					p1	52	0	0
	46	14866	19026		9874	0.291337	0.638439		9503	0.280391	0.614424		7687	0.226809	0.709734				46	missing	missing		missing	missing	missing		missing	missing	missing					p1	53	0.675351	17309
	47	17568	22406		20536	0.513734	1.1258		11016	0.275579	0.603881		8946	0.223795	0.700305				47	2439	20409		0	0	0		16461	0.720457	0.340745					p1	54	0.610004	13937
	48	22367	26388		13256	0.27189	0.595822		13176	0.270249	0.592201		0	0	0				48	1829	12227		1187	0.0844479	0.438848		23731	1.68832	0.798502					p1	55	0.735903	16977
	49	19779	24186		10657	0.242397	0.531192		10643	0.242079	0.530471		7665	0.174343	0.545558				49	1606	13725		0	0	0		13256	0.864653	0.408944					p1	56	1.07457	22395
	50	13971	16391		14568	0.47981	1.05146		7545	0.248501	0.544545		0	0	0				50	missing	missing		missing	missing	missing		missing	missing	missing					p1	57	0.631825	15780
	51	18631	23272		11790	0.281364	0.616584		12041	0.287354	0.629683		9599	0.229077	0.716831				51	2178	21206		2779	0.118842	0.617582		16077	0.687521	0.325168					p1	58	0.775345	14093
	52	2940	2657		0	0	0		909	0.162408	0.355888		0	0	0				52	2292	21390		1686	0.0711933	0.369968		14877	0.628199	0.297111					p1	59	0.69803	12380
	53	25664	30501		17309	0.308181	0.675351		15810	0.281492	0.616838		13038	0.232137	0.726409				53	2104	23497		2025	0.0790985	0.411048		18435	0.720089	0.340571					p1	60	1.1298	28941
	54	22844	27224		13937	0.278361	0.610004		14258	0.284773	0.624027		12717	0.253995	0.794805				54	2080	19428		2028	0.0942905	0.489996		28987	1.34773	0.637419					p1	61	0.0360575	935
	55	22680	27875		16977	0.335812	0.735903		14012	0.277163	0.607352		0	0	0				55	2985	25713		5287	0.184229	0.957376		22982	0.800822	0.378754					p1	62	0.568341	5437
	56	19510	26161		22395	0.490355	1.07457		12135	0.265705	0.582243		17067	0.373694	1.16937				56	2492	15678		1226	0.0674739	0.350639		14483	0.797083	0.376986					p1	63	1.08154	21609
	57	23728	31003		15780	0.288319	0.631825		0	0	0		12198	0.222872	0.697415				57	1681	13951		0	0	0		10533	0.67381	0.318683					p1	64	0.0334727	1253
	58	18287	21545		14093	0.353811	0.775345		0	0	0		8464	0.212492	0.664935				58	1246	13976		1952	0.128235	0.666397		16371	1.07548	0.508657					p1	65	0.0410508	1293
	59	17475	21391		12380	0.31853	0.69803		11158	0.287089	0.629102		16002	0.411722	1.28837				59	2506	25137		2535	0.091705	0.47656		32352	1.17035	0.553525					p1	66	0.474	5141
	60	24627	31508		28941	0.515561	1.1298		16420	0.292509	0.640979		0	0	0				60	2845	21027		2119	0.0887651	0.461283		0	0	0					p1	67	0.693371	3252
	61	24424	32401		935	0.016454	0.0360575		0	0	0		11662	0.205227	0.642199				61	2924	27037		2302	0.0768332	0.399277		22014	0.734755	0.347507					p1	68	0.729194	19625
	62	9020	11944		5437	0.259349	0.568341		4870	0.232303	0.509049		2473	0.117964	0.369136				62	1678	4386		0	0	0		14965	2.46784	1.16718					p1	69	1.08611	25013
	63	18275	25509		21609	0.493536	1.08154		12291	0.280719	0.615144		15396	0.351635	1.10034				63	3812	32130		6117	0.170191	0.884425		0	0	0					p1	70	0.707263	18164
	64	37784	44248		1253	0.0152745	0.0334727		0	0	0		0	0	0				64	2499	16161		3325	0.178189	0.925987		27574	1.47771	0.698891					p1	71	0.72398	16064
	65	30637	38387		1293	0.0187326	0.0410508		0	0	0		15095	0.218692	0.684335				65	3775	36561		4130	0.10239	0.532086		0	0	0					p1	72	1.16014	25457
	66	10640	13128		5141	0.216299	0.474		9710	0.408532	0.895223		2267	0.0953803	0.298466				66	3435	27970		0	0	0		27469	0.87467	0.413681					p1	73	0.986128	25221
	67	4601	5677		3252	0.316404	0.693371		0	0	0		0	0	0				67	2722	31245		3084	0.090794	0.471826		20869	0.61439	0.29058					p1	74	0.0305615	813
	68	26246	32732		19625	0.332751	0.729194		16263	0.275747	0.604248		0	0	0				68	3458	27045		0	0	0		44605	1.46232	0.691612					p1	75	0.0301884	873
	69	22492	27976		25013	0.495621	1.08611		14664	0.29056	0.636709		11193	0.221784	0.694011				69	3787	30450		2673	0.0780734	0.405722		23626	0.690072	0.326374					p1	76	0.536429	13607
	70	24920	31360		18164	0.322743	0.707263		0	0	0		12223	0.217182	0.67961				70	2933	24123		0	0	0		0	0	0					p1	77	1.05229	24689
	71	22712	25912		16064	0.330372	0.72398		13110	0.26962	0.590822		9243	0.190091	0.594837				71	1644	16132		0	0	0		15629	0.879219	0.415833					p1	78	0.0448695	1035
	72	20863	27223		25457	0.529406	1.16014		13889	0.288837	0.632932		11628	0.241817	0.756697				72	2354	17542		0	0	0		29097	1.46245	0.691678					p1	79	0	0
	73	25724	30323		25221	0.449997	0.986128		15173	0.270719	0.593231		10808	0.192838	0.603433				73	2462	19831		6459	0.289732	1.50564		0	0	0					p1	80	0.631112	16244
	74	25459	32837		813	0.0139461	0.0305615		14362	0.246363	0.53986		12566	0.215555	0.674519				74	2674	20167		1830	0.0801191	0.416352		19340	0.846723	0.400463					p1	81	1.13539	25890
	75	27490	35882		873	0.0137758	0.0301884		17049	0.26903	0.58953		23724	0.374361	1.17146				75	2657	20121		0	0	0		42680	1.87374	0.886197					p1	82	0.0281489	710
	76	23291	32296		13607	0.244787	0.536429		0	0	0		8283	0.14901	0.466284				76	3526	30039		0	0	0		0	0	0					p1	83	0.59014	10913
	77	22182	29233		24689	0.480191	1.05229		13102	0.254828	0.558409		0	0	0				77	2683	24092		0	0	0		20126	0.751671	0.355508					p1	84	0.621797	7484
	78	21630	28919		1035	0.0204752	0.0448695		14056	0.278067	0.609332		10125	0.200301	0.626785				78	1981	16158		1723	0.0949887	0.493625		15883	0.875627	0.414134					p1	85	1.1865	20647
	79	29423	32570		0	0	0		31221	0.503621	1.10359		0	0	0				79	3075	22688		0	0	0		41403	1.60707	0.760076					p1	86	0.722924	12998
	80	24721	31683		16244	0.287994	0.631112		27061	0.479771	1.05133		0	0	0				80	3814	18027		0	0	0		40596	1.85871	0.879088					p1	87	0	0
	81	21288	28682		25890	0.518111	1.13539		0	0	0		20164	0.403522	1.26271				81	3197	28783		3256	0.101814	0.529092		22463	0.702408	0.332209					p1	88	1.10317	24299
	82	25671	29603		710	0.0128451	0.0281489		0	0	0		0	0	0				82	2576	17726		2374	0.116934	0.607669		39933	1.96695	0.930282					p1	89	0.0393184	864
	83	17748	22776		10913	0.269297	0.59014		18901	0.466415	1.02206		14302	0.352927	1.10438				83	3346	25634		3235	0.111629	0.580097		25084	0.865562	0.409374					p1	90	0	0
	84	11475	14901		7484	0.283743	0.621797		6194	0.234835	0.514597		4162	0.157795	0.493775				84	2358	10072		1146	0.0921963	0.479114		0	0	0					p1	91	0.722169	16849
	85	16434	21700		20647	0.541433	1.1865		0	0	0		8454	0.221692	0.693723				85	missing	missing		missing	missing	missing		missing	missing	missing					p1	92	0.0434492	1314
	86	18907	20494		12998	0.32989	0.722924		10961	0.278191	0.609604		15703	0.398543	1.24713				86	2017	12668		0	0	0		31534	2.14736	1.01561					p1	93	0	0
	87	14383	20705		0	0	0		9358	0.266701	0.584425		12506	0.356418	1.11531				87	2578	21841		0	0	0		16218	0.664155	0.314117					p1	94	0.0587304	1214
	88	21814	26455		24299	0.503408	1.10317		23457	0.485964	1.0649		9321	0.193105	0.604269				88	4201	16928		1692	0.0800795	0.416147		25380	1.20119	0.568112				p2_274.3 nt	p2	1	0	0
	89	20386	27769		864	0.0179421	0.0393184		11704	0.243048	0.532596		9823	0.203987	0.63832				89	1518	14291		1822	0.115251	0.59892		27636	1.74812	0.826784					p2	2	0.961572	13328
	90	25462	32806		0	0	0		25427	0.43638	0.956246		18986	0.325839	1.01962				90	3569	21739		0	0	0		26697	1.05488	0.498915					p2	4	0.537989	9500
	91	22347	28781		16849	0.329545	0.722169		0	0	0		11182	0.218706	0.684379				91	3211	21503		2511	0.101602	0.527994		47345	1.91572	0.906051					p2	5	0	0
	92	29088	37185		1314	0.0198271	0.0434492		31218	0.471052	1.03222		0	0	0				92	5889	48223		0	0	0		771	0.0142482	0.0067388					p2	6	1.10004	26478
	93	13828	16712		0	0	0		6843	0.224067	0.491001		3551	0.116274	0.363846				93	1304	11390		1152	0.0907515	0.471606		28076	2.21175	1.04606					p2	7	0.607812	16575
	94	19868	25430		1214	0.0268003	0.0587304		12431	0.274427	0.601356		8967	0.197956	0.619447			Hex+AT	94	2327	10635		2420	0.1867	0.970216		26090	2.01281	0.951971					p2	8	0.594234	14310
Parent	JI15	14832	19026		0	0	0		15451	0.456347	1		0	0	0			Parent	JI15	2974	18826		4195	0.192431	1		46093	2.11436	1					p2	9	0.980456	15728
Parent	JI399	10574	13812		11128	0.456327	1		0	0	0		7793	0.319569	1			Parent	JI399	0	0		0				0							p2	10	0.584712	11537
peak size (nt)		251.8	270		260.7				274.3				307.4					peak size (nt)		177.3	468.9		395.5				193.2							p2	11	1.08812	24024
																																		p2	12	0.544855	10581
																																		p2	13	1.17125	19454
																																		p2	14	1.07959	16391
																																		p2	15	0.597513	16127
																																		p2	16	0.594833	20001
																																		p2	17	0.667279	2275
																																		p2	18	0.615975	9509
																																		p2	19	0	0
																																		p2	20	0.61483	11865
																																		p2	21	0.602297	13402
																																		p2	22	0.597389	11680
																																		p2	23	0	0
																																		p2	24	0.559917	13131
																																		p2	25	0	0
																																		p2	26	1.12299	17665
																																		p2	27	0.595197	8268
																																		p2	28	0	0
																																		p2	29	1.08475	22526
																																		p2	31	1.05989	22165
																																		p2	32	0.522385	13191
																																		p2	33	0.537309	8057
																																		p2	34	1.01121	12957
																																		p2	36	0.624887	12397
																																		p2	37	0.582899	10625
																																		p2	38	1.17197	15596
																																		p2	40	0	0
																																		p2	42	0.544204	13024
																																		p2	43	0	0
																																		p2	44	0.560369	9239
																																		p2	45	0	0
																																		p2	46	0.614424	9503
																																		p2	47	0.603881	11016
																																		p2	48	0.592201	13176
																																		p2	49	0.530471	10643
																																		p2	50	0.544545	7545
																																		p2	51	0.629683	12041
																																		p2	52	0.355888	909
																																		p2	53	0.616838	15810
																																		p2	54	0.624027	14258
																																		p2	55	0.607352	14012
																																		p2	56	0.582243	12135
																																		p2	57	0	0
																																		p2	58	0	0
																																		p2	59	0.629102	11158
																																		p2	60	0.640979	16420
																																		p2	61	0	0
																																		p2	62	0.509049	4870
																																		p2	63	0.615144	12291
																																		p2	64	0	0
																																		p2	65	0	0
																																		p2	66	0.895223	9710
																																		p2	67	0	0
																																		p2	68	0.604248	16263
																																		p2	69	0.636709	14664
																																		p2	70	0	0
																																		p2	71	0.590822	13110
																																		p2	72	0.632932	13889
																																		p2	73	0.593231	15173
																																		p2	74	0.53986	14362
																																		p2	75	0.58953	17049
																																		p2	76	0	0
																																		p2	77	0.558409	13102
																																		p2	78	0.609332	14056
																																		p2	79	1.10359	31221
																																		p2	80	1.05133	27061
																																		p2	81	0	0
																																		p2	82	0	0
																																		p2	83	1.02206	18901
																																		p2	84	0.514597	6194
																																		p2	85	0	0
																																		p2	86	0.609604	10961
																																		p2	87	0.584425	9358
																																		p2	88	1.0649	23457
																																		p2	89	0.532596	11704
																																		p2	90	0.956246	25427
																																		p2	91	0	0
																																		p2	92	1.03222	31218
																																		p2	93	0.491001	6843
																																		p2	94	0.601356	12431
																																	p3_307.4 nt	p3	1	0	0
																																		p3	2	0.443631	4306
																																		p3	4	0.493138	6098
																																		p3	5	0.639591	8244
																																		p3	6	0.765975	12911
																																		p3	7	0.677822	12944
																																		p3	8	1.30856	22067
																																		p3	9	0	0
																																		p3	10	0	0
																																		p3	11	1.37507	21260
																																		p3	12	0	0
																																		p3	13	0.781337	9088
																																		p3	14	0.945443	10052
																																		p3	15	1.19451	22577
																																		p3	16	0.709066	16696
																																		p3	17	0	0
																																		p3	18	0.593689	6418
																																		p3	19	1.08268	11097
																																		p3	20	0.731246	9882
																																		p3	21	0.606142	9445
																																		p3	22	0.686772	9403
																																		p3	23	0.69712	11455
																																		p3	24	0.643502	10568
																																		p3	25	0.494629	5530
																																		p3	26	1.35518	14928
																																		p3	27	0.730185	7103
																																		p3	28	0.745689	9256
																																		p3	29	0.730575	10624
																																		p3	31	0	0
																																		p3	32	0.671322	11871
																																		p3	33	1.06688	11203
																																		p3	34	0.45504	4083
																																		p3	36	0	0
																																		p3	37	1.37984	17613
																																		p3	38	0.644601	6007
																																		p3	40	1.07611	14494
																																		p3	42	0.519597	8708
																																		p3	43	0.522734	6691
																																		p3	44	0.653317	7543
																																		p3	45	0.933558	9860
																																		p3	46	0.709734	7687
																																		p3	47	0.700305	8946
																																		p3	48	0	0
																																		p3	49	0.545558	7665
																																		p3	50	0	0
																																		p3	51	0.716831	9599
																																		p3	52	0	0
																																		p3	53	0.726409	13038
																																		p3	54	0.794805	12717
																																		p3	55	0	0
																																		p3	56	1.16937	17067
																																		p3	57	0.697415	12198
																																		p3	58	0.664935	8464
																																		p3	59	1.28837	16002
																																		p3	60	0	0
																																		p3	61	0.642199	11662
																																		p3	62	0.369136	2473
																																		p3	63	1.10034	15396
																																		p3	64	0	0
																																		p3	65	0.684335	15095
																																		p3	66	0.298466	2267
																																		p3	67	0	0
																																		p3	68	0	0
																																		p3	69	0.694011	11193
																																		p3	70	0.67961	12223
																																		p3	71	0.594837	9243
																																		p3	72	0.756697	11628
																																		p3	73	0.603433	10808
																																		p3	74	0.674519	12566
																																		p3	75	1.17146	23724
																																		p3	76	0.466284	8283
																																		p3	77	0	0
																																		p3	78	0.626785	10125
																																		p3	79	0	0
																																		p3	80	0	0
																																		p3	81	1.26271	20164
																																		p3	82	0	0
																																		p3	83	1.10438	14302
																																		p3	84	0.493775	4162
																																		p3	85	0.693723	8454
																																		p3	86	1.24713	15703
																																		p3	87	1.11531	12506
																																		p3	88	0.604269	9321
																																		p3	89	0.63832	9823
																																		p3	90	1.01962	18986
																																		p3	91	0.684379	11182
																																		p3	92	0	0
																																		p3	93	0.363846	3551
																																		p3	94	0.619447	8967
																																	p4_395.5 nt	p4	1	0.494425	3610
																																		p4	2	0	0
																																		p4	3	1.11859	5902
																																		p4	4	0.55344	3928
																																		p4	5	0	0
																																		p4	6	0	0
																																		p4	7	0.582286	4735
																																		p4	8	1.03043	5113
																																		p4	9	0	0
																																		p4	10	0.44195	2145
																																		p4	11	0.469	3175
																																		p4	12	0.421324	2092
																																		p4	13	0	0
																																		p4	14	0	0
																																		p4	15	0.414275	1647
																																		p4	16	1.14104	6462
																																		p4	18	0.454653	1321
																																		p4	19	0	0
																																		p4	20	0.605317	3140
																																		p4	21	1.00299	6397
																																		p4	22	0.471854	1053
																																		p4	23	0	0
																																		p4	24	0.522271	1103
																																		p4	25	0.524465	1858
																																		p4	26	0.478579	1527
																																		p4	27	0.404533	1514
																																		p4	28	0	0
																																		p4	29	0.542432	4489
																																		p4	31	0.483117	3249
																																		p4	32	1.03892	1009
																																		p4	33	0	0
																																		p4	34	0.872297	4983
																																		p4	36	0.908426	5088
																																		p4	37	1.03429	5459
																																		p4	38	0.503507	2907
																																		p4	40	0.926578	3384
																																		p4	41	0.447517	1555
																																		p4	42	0.469175	1851
																																		p4	43	0.496344	2258
																																		p4	44	0.484976	2248
																																		p4	45	0	0
																																		p4	47	0	0
																																		p4	48	0.438848	1187
																																		p4	49	0	0
																																		p4	51	0.617582	2779
																																		p4	52	0.369968	1686
																																		p4	53	0.411048	2025
																																		p4	54	0.489996	2028
																																		p4	55	0.957376	5287
																																		p4	56	0.350639	1226
																																		p4	57	0	0
																																		p4	58	0.666397	1952
																																		p4	59	0.47656	2535
																																		p4	60	0.461283	2119
																																		p4	61	0.399277	2302
																																		p4	62	0	0
																																		p4	63	0.884425	6117
																																		p4	64	0.925987	3325
																																		p4	65	0.532086	4130
																																		p4	66	0	0
																																		p4	67	0.471826	3084
																																		p4	68	0	0
																																		p4	69	0.405722	2673
																																		p4	70	0	0
																																		p4	71	0	0
																																		p4	72	0	0
																																		p4	73	1.50564	6459
																																		p4	74	0.416352	1830
																																		p4	75	0	0
																																		p4	76	0	0
																																		p4	77	0	0
																																		p4	78	0.493625	1723
																																		p4	79	0	0
																																		p4	80	0	0
																																		p4	81	0.529092	3256
																																		p4	82	0.607669	2374
																																		p4	83	0.580097	3235
																																		p4	84	0.479114	1146
																																		p4	86	0	0
																																		p4	87	0	0
																																		p4	88	0.416147	1692
																																		p4	89	0.59892	1822
																																		p4	90	0	0
																																		p4	91	0.527994	2511
																																		p4	92	0	0
																																		p4	93	0.471606	1152
																																		p4	94	0.970216	2420
[truncated: 4 more columns]
